# Supplementary material for: Stabilization of Keratinocyte Monolayer Integrity in the Presence of Anti-Desmoglein-3 Antibodies through FcRn Blockade with Efgartigimod: Novel Treatment Paradigm for Pemphigus?
Source: Cells. 2022 Mar 10;11(6):942. doi: 10.3390/cells11060942 (PMC8946243; doi:10.3390/cells11060942)
Supplement: Supplementary file 1 [file cells-11-00942-s001.zip]

Archive with 1 entries (1 files):
- cells-1504809-supplementary.pdf
